# Supplementary material for: The “16‐gram window” of contact‐force: A new criterion for very high‐power short‐duration ablation
Source: J Arrhythm. 2025 May 6;41(3):e70076. doi: 10.1002/joa3.70076 (PMC12053087; doi:10.1002/joa3.70076)
Supplement: Supplementary file 4 — Figure S3 [file JOA3-41-e70076-s001.zip]

Archive with 2 entries (2 files):
- JOA3_70076_f3_Figure S3A.png
- JOA3_70076_f3_Figure S3B.png
